# Supplementary material for: Work-family life courses and markers of stress and inflammation in mid-life: evidence from the National Child Development Study
Source: Int J Epidemiol. 2015 Oct 14;45(4):1247–59. doi: 10.1093/ije/dyv205 (PMC5841625; doi:10.1093/ije/dyv205)
Supplement: Supplementary Data [file dyv205_supplementary_data.zip]

Archive with 3 entries (3 files):
- ije-2015-01-0083-File003.docx
- ije-2015-01-0083-File004.docx
- ije-2015-01-0083-File002.docx
